# Supplementary material for: Molecular modeling and in silico characterization of Mycobacterium tuberculosis TlyA: Possible misannotation of this tubercle bacilli-hemolysin
Source: BMC Struct Biol. 2011 Mar 28;11:16. doi: 10.1186/1472-6807-11-16 (PMC3072309; doi:10.1186/1472-6807-11-16)
Supplement: Additional file 1 — Table S1. Descriptions of TlyA proteins used in the phylogenetic analysis. Protein sequences were gathered from the GenBank [http://www.ncbi.nlm.nih.gov/] by BLAST search [32]. [file 1472-6807-11-16-S1.XLS]

## Sheet: TableS1
Accession	Definition	Size (AA)	Organism	Hypothetical function	Domain composition
NP_216210	Cytotoxin/hemolysin TlyA	268	Mycobacterium tuberculosis H37Rv	Contact-dependent hemolysin and predicted rRNA methylase	S4 and FtsJ-like RNA-Methyltransferase
ZP_04925216	Cytotoxin/hemolysin TlyA	268	Mycobacterium tuberculosis C	Contact-dependent hemolysin and predicted rRNA methylase	S4 and FtsJ-like RNA-Methyltransferase
ZP_04980579	Cytotoxin/hemolysin TlyA	268	Mycobacterium tuberculosis str. Haarlem	Contact-dependent hemolysin and predicted rRNA methylase	S4 and FtsJ-like RNA-Methyltransferase
YP_001287654	Cytotoxin/hemolysin TlyA	268	Mycobacterium tuberculosis F11	Contact-dependent hemolysin and predicted rRNA methylase	S4 and FtsJ-like RNA-Methyltransferase
ZP_03432633	Cytotoxin/hemolysin TlyA	268	Mycobacterium tuberculosis T85 (strain Beijing susceptible)	Contact-dependent hemolysin and predicted rRNA methylase	S4 and FtsJ-like RNA-Methyltransferase
ACT25374	Cytotoxin/hemolysin TlyA	268	Mycobacterium tuberculosis KZN 1435 (MDR strain)	Contact-dependent hemolytic activity and predicted rRNA methylase	S4 and FtsJ-like RNA-Methyltransferase
ZP_05141150	Cytotoxin/hemolysin TlyA	268	Mycobacterium tuberculosis '98-R604 INH-RIF-EM'	Contact-dependent hemolysin and predicted rRNA methylase	S4 and FtsJ-like RNA-Methyltransferase
NP_855373	Cytotoxin/hemolysin TlyA	268	Mycobacterium bovis AF2122/97	Contact-dependent hemolysin and predicted rRNA methylase	S4 and FtsJ-like RNA-Methyltransferase
YP_977824	Cytotoxin/hemolysin TlyA	268	Mycobacterium bovis BCG str. Pasteur	Contact-dependent hemolysin and predicted rRNA methylase	S4 and FtsJ-like RNA-Methyltransferase
ABL04172	Cytotoxin/hemolysin TlyA	268	Mycobacterium ulcerans Agy99	Contact-dependent hemolysin and predicted rRNA methylase	S4 and FtsJ-like RNA-Methyltransferase
YP_001850805	Cytotoxin/hemolysin TlyA	281	Mycobacterium marinum M	Contact-dependent hemolysin and predicted rRNA methylase	S4 and FtsJ-like RNA-Methyltransferase
YP_001703094	Cytotoxin/hemolysin TlyA	268	Mycobacterium abscessus	Contact-dependent hemolysin and predicted rRNA methylase	S4 and FtsJ-like RNA-Methyltransferase
ZP_05226089	Cytotoxin/hemolysin TlyA	269	Mycobacterium intracellulare	Predicted rRNA methylase	S4 and FtsJ-like RNA-Methyltransferase
NP_960335	Cytotoxin/hemolysin TlyA	269	Mycobacterium avium subsp. paratuberculosis K-10	Contact-dependent hemolysin and predicted rRNA methylase	S4 and FtsJ-like RNA-Methyltransferase
ZP_05217045	Cytotoxin/hemolysin TlyA	269	Mycobacterium avium subsp. avium	Contact-dependent hemolysin and predicted rRNA methylase	S4 and FtsJ-like RNA-Methyltransferase
CAC31739	Cytotoxin/hemolysin TlyA	269	Mycobacterium leprae	Contact-dependent hemolysin and predicted rRNA methylase	S4 and FtsJ-like RNA-Methyltransferase
YP_888048	Hemolysin A	269	Mycobacterium smegmatis str. MC2 155	Predicted rRNA methylase	S4 and FtsJ-like RNA-Methyltransferase
YP_954094	Hemolysin A	269	Mycobacterium vanbaalenii PYR-1	Predicted rRNA methylase	S4 and FtsJ-like RNA-Methyltransferase
YP_001134771	Hemolysin A	268	Mycobacterium gilvum PYR-GCK	Predicted rRNA methylase	S4 and FtsJ-like RNA-Methyltransferase
YP_700925	Hemolysin A	324	Rhodococcus jostii RHA1	Predicted rRNA methylase	S4 and FtsJ-like RNA-Methyltransferase
YP_118206	Putative cytotoxin/hemolysin	273	Nocardia farcinica IFM 10152	Predicted rRNA methylase	S4 and FtsJ-like RNA-Methyltransferase
CAX28910	Pore-forming cytolysin	235	Helicobacter pylori	Hemolysin TlyA family protein, toxin production and resistance	S4 and FtsJ-like RNA-Methyltransferase
NP_687529	Hemolysin A	275	Streptococcus agalactiae	Predicted rRNA methylase	S4 and FtsJ-like RNA-Methyltransferase
NP_833889	Hemolysin A	279	Bacillus cereus	Predicted rRNA methylase	S4 and FtsJ-like RNA-Methyltransferase
YP_013981	Putative hemolysin	291	Streptococcus thermophilus	Putative hemolysin. Crystal resolved structure (3HP7 pdb code)	S4 and FtsJ-like RNA-Methyltransferase
YP_038237	Hemolysin A	279	Bacillus thuringiensis	Predicted rRNA methylase	S4 and FtsJ-like RNA-Methyltransferase
YP_002720411	Hemolysin protein	240	Serpulina hyodysenteriae	Contact-dependent hemolysin	S4 and FtsJ-like RNA-Methyltransferase
AAM46848	Surface antigen LsaA	233	Lawsonia intracellularis	Predicted rRNA methylase	S4 and FtsJ-like RNA-Methyltransferase
3DOU_A	Methyltransferase Involved In Cell Division	191	Thermoplasma volcanicum	S-adenosylmethionine-dependent methyltransferases (SAM or AdoMet-MTase) class I.	FtsJ, 23S rRNA methylase.
NP_289753	23S rRNA methyltransferase J	209	Escherichia coli O157:H7	S-adenosylmethionine-dependent methyltransferases (SAM or AdoMet-MTase) class I.	FtsJ, 23S rRNA methylase.
YP_843565	Ribosomal RNA methyltransferase RrmJ/FtsJ	255	Methanosaeta thermophila	S-adenosylmethionine-dependent methyltransferases (SAM or AdoMet-MTase) class I.	FtsJ, tly, TRAM, AdoMet MTases superfamily.
YP_002565107	Ribosomal RNA methyltransferase RrmJ/FtsJ	269	Halorubrum lacusprofundi	S-adenosylmethionine-dependent methyltransferases (SAM or AdoMet-MTase) class I.	RrmJ/FtsJ, AdoMet MTases superfamily, TRAM.
ABO21358.1	Pneumolysin	471	Streptococcus pneumoniae	Pore forming protein	Thiol-activated cytolysin
ABK58695.1	Mitilysin	471	Streptococcus mitis	Pore forming protein	Thiol-activated cytolysin
ABD92378	Suilysin	497	Streptococcus suis	Pore forming protein	Thiol-activated cytolysin
NP_463733	listeriolysin O precursor	529	Listeria monocytogenes	Pore forming protein	Thiol-activated cytolysin
ZP_04862323	Tetanolysin O	547	Clostridium botulinum	Pore forming protein	Thiol-activated cytolysin
NP_561079	Perfringolysin O	500	Clostridium perfringens	Pore forming protein	Thiol-activated cytolysin
ZP_04173213	Alveolysin	512	Bacillus cereus	Pore forming protein	Thiol-activated cytolysin
